# Supplementary material for: Stringent Base Specific and Optimization-Free Multiplex Mediator Probe ddPCR for the Quantification of Point Mutations in Circulating Tumor DNA
Source: Cancers (Basel). 2021 Nov 16;13(22):5742. doi: 10.3390/cancers13225742 (PMC8616434; doi:10.3390/cancers13225742)
Supplement: Supplementary file 1 [file cancers-13-05742-s001.zip]

Archive with 1 entries (1 files):
- cancers-1423472-supplementary.pdf
